# Supplementary material for: An RPA-Based CRISPR/Cas12a Assay in Combination with a Lateral Flow Assay for the Rapid Detection of Shigella flexneri in Food Samples
Source: Foods. 2024 Oct 9;13(19):3200. doi: 10.3390/foods13193200 (PMC11475897; doi:10.3390/foods13193200)
Supplement: Supplementary file 1 [file foods-13-03200-s001.zip]

Archive with 1 entries (1 files):
- foods-3132319-supplementary.pdf
